# Supplementary material for: Massive expansion of the calpain gene family in unicellular eukaryotes
Source: BMC Evol Biol. 2012 Sep 29;12:193. doi: 10.1186/1471-2148-12-193 (PMC3563603; doi:10.1186/1471-2148-12-193)
Supplement: Additional file 1 — Table S1. Accession numbers, domain combination of calpains. [file 1471-2148-12-193-S1.xlsx]

## Sheet: Sheet1
Table 2. Accession numbers, domain combination of calpains
Lineage	Organism	NCBI ID	Uniprot ID	JGI ID	Broad institute ID	Domain combination	AA length	active sites	Sequence used for phylogenetic analysis	No of transmembrane
AMOEBOZOA	Entamoeba histolytica	XP_657312.1				CysPc-LIM	473	C,H,N	＃
APUSOZOA	Thecamonas trahena ATCC				AMSG_01623.1	TML-CysPc-C2L	1759	C,H,N	＃	22
					AMSG_07579.1	CysPc	693	C,H,N
					AMSG_05324.1	CysPc	732	H,N	＃
					AMSG_03208.1	MIT-CysPc-C2L-C2L	868	C,H,N	＃
					AMSG_07875.1	TML-CysPc-C2L	1700	C,H,N	＃	22
					AMSG_09062.1	CysPc-C2L	1515	C,H,N	＃
					AMSG_00988.1	TML-CysPc	1855	C,H,N	＃	23
					AMSG_01580.1	CysPc-C2L-C2L-C2L-C2L	950	C,H,N	＃
					AMSG_08901.1	Zn-CysPc	853	C,H,N	＃
					AMSG_05175.1	C2L-C2L-CysPc-C2L	1149	C,H,N	＃
					AMSG_10642.1	CysPc-C2L-C2L-C2L	719	C,H,N	＃
					AMSG_01892.1	CysPc	1305	C,H,N	＃
CHOANOZOA	Capsaspora owczarazaki				CAOG_06245	CysPc-C2L	882	C,H,N	＃
					CAOG_01723	MIT-CysPc-C2L-C2L	973	C,H,N	＃
	Monosiga brevicollis	XP_001749473.1	A9V9P6			UEV-VPS23-MIT*-CysPc-C2L	1346	C,H,N	＃
		XP_001745690.1	A9UYT4			CysPc	496	C,H	＃
		XP_001746938.1	A9V2B3			CysPc	782	C,H,N	＃
	Salpingoeca rosetta				PTSG_03086	CysPc	911	C,H,N	＃
					PTSG_07188	CysPc	521	C,H,N	＃
					PTSG_02007	MIT*-CysPc-C2L-C2L	829	C,H,N	＃
					PTSG_00065	CysPc	551	C
STRAMENOPILA	Ectocarpus siliculusus		D8LU45			MIT*-MIT*-CysPc	470	none	＃
			D7FQ17			TRP-C2-TML-CysPc	3821	N	＃	20
			D8LK54			CysPc-C2L	609	H,N	＃
			D8LU43			MIT*-MIT*-CysPc	553	C	＃
			D8LB20			CysPc	459	C,H,N	＃
			D7G3H8			CysPc	1168	None	＃
			D7FTW8			Zf_GRF-CysPc	561	C	＃
	Phaeodactylum tricornutum	XP_002179240	B7FWX6			CysPc	935	C,H,N	＃
	Phytophthora infestans	XP_002897717	D0NT34			CysPc-C2L-C2L-C2L	985	C,H,N	＃
		XP_002898060	D0NS69			CysPc	1206	N	＃
		XP_002906106	D0MZ44			C2-TML-CysPc-C2L-WW	2537	N	＃	24
		XP_002902875	D0ND88			CysPc-C2L	1065	none	＃
		XP_002907368	D0MWB9			CysPc-C2L	1180	C,H,N	＃
		XP_002906978	D0MYY1			CysPc	1161	none
	Albugo laibachii		F0WU21			CysPc-C2L-C2L	1167	N	＃
			F0W2B6			CysPc-C2L-EF	2367	C,H,N	＃
			F0W3B3			CysPc	1195	N	＃
			F0WE76			C2-TML-CysPc-C2L-WW	2297	N	＃	22
	Fragilariopsis cylindrus			171517		MIT*-CysPc	597	C,H,N	＃
				236917		MIT*-MIT*-CysPc-C2L	823	C,H,N	＃
				262429		CysPc	644	C,H,N	＃
	Aureococcus anophagefferens		F0XXB9			CysPc	374	C,H,N	＃
			F0XY19			CysPc	207	None	＃
	Thalassiosira pseudonana	XP_002288957	B8BYL0			MIT*-CysPc-C2L-C2L	972	C,H,N	＃
ALVEOLATA	Plasmodium falciparum		B9P4K9			CysPc-C2L	2048	C,H,N	＃
	Cryptosporidium parvum		Q5CW80			CysPc	903	C,H,N	＃
	Tetrahymena thermophila	XP_001021852				CysPc	1315	C,H,N	＃
		XP_001031428				CysPc	909	C,H,N	＃
		XP_001026036				EF-CysPc	1165	C,H,N	＃
		XP_001021774				CysPc-TMS	843	C,H,N	＃	3
		XP_001019306				CysPc	849	C,H,N	＃
		XP_001021743				EF-CysPc	1268	C,H,N	＃
		XP_001017319				CysPc	705	C,H,N	＃
		XP_001013616.1				EF-CysPc	1254	C,H,N	＃
		XP_001014448				TML-CysPc	1760	C,H,N	＃	21
		XP_001009337				MORN-CysPc	1120	none	＃
		XP_001033008				CysPc	767	C,H,N	＃
		XP_001032573				CysPc-TMS	1022	C,H,N	＃	3
	Paramecium tetraurelia	XP_001435766	A0CC52			EF-CysPc-C2L	1007	C,H,N	＃
		XP_001425556	A0BHZ1			CysPc	858	C,H,N	＃
		XP_001427501	A0BNI6			CysPc	774	C,N	#
		XP_001451328	A0DLL4			CysPc	730	C,H,N	＃
		XP_001426629	A0BL14			CysPc-TMS	799	C,H,N	＃	3
		XP_001425483	A0BHR8			CysPc	734	C,H,N	＃
		XP_001461329	A0EF65			CysPc	778	C,H,N	＃
		XP_001436817	A0CF53			CysPc	825	C,H,N	＃
		XP_001436276	A0CDL2			CysPc	794	C,H,N	＃
		XP_001454451	A0DVI7			MORN-CysPc	982	C	＃
			D7FSU2			-CysPc-C2L	628	none
		XP_001436818	A0CF54			CysPc	872	C,H,N	＃
		XP_001456567	A0E1K3			EF-CysPc-C2L	1146	C,H,N	＃
		XP_001428146	A0BQD1			CysPc	896	C,H,N	＃
		XP_001453823	A0DTQ9			EF-CysPc-C2L	1157	C,H,N	＃
		XP_001428132	A0BQB7			CysPc	777	C,H,N	＃
RADARIZIA	Bigelowiella nartens			36126		CysPc	513	C,H,N	＃
				68500		Zf_GRF-CysPc	973	C,H,N	＃
				70145		CysPc	2159	C,H,N	＃
				78372		CysPc	694	H,N	＃
				89221		CysPc	1201	C,H,N	＃
				89382		CysPc	963	C,H,N	＃
				128757		CysPc-C2L	1182	C,H,N	＃
EXCAVATA	Leishmania major	XP_888574	Q9U0T9			DUF1935-CysPc	854	C,H,N	＃
		XP_001685028	Q4Q6M0			DUF1935-CysPc	938	None	＃
		XP_001685962	Q4Q3Y6			MIT*-CysPc-C2L	1379	C,H,N	＃
		XP_001684808	Q4Q790			CysPc-C2L	1354	N	＃
		XP_001682512	Q4QDT6			CysPc	774	None
		XP_001682944	Q4QCK4			C2L-C2L-CysPc-C2L	1628	N	＃
		XP_848004	Q4FYS2			CysPc-C2L-CysPc-C2L-CysPc-C2L	6164	C,N	＃
		XP_001685029	Q4Q6L9			DUF1935-CysPc	723	N	＃
		XP_848003	Q4FYS3			CysPc-C2L-CysPc-C2L-CysPc-C2L	4553	C,N	＃
		XP_001686650	Q4Q1Z8			CysPc	1071	N
		XP_001683905	Q4Q9U3			DUF1935-CysPc	705	C,H,N	＃
		XP_001685031	Q4Q6L7			DUF1935-CysPc	732	C,H,N	＃
		XP_001682871	Q4QCS7			DUF1935-CysPc	687	H,N	＃
	Naegleria gruberi	XP_002681002	D2V3V2			TRP-CysPc-C2L	1037	C,H,N	＃
		XP_002676539	D2VGX6			CysPc	875	None	＃
		XP_002675459	D2VKM8			CysPc	485	C,H,N	＃
		XP_002677185	D2VFD5			CysPc	760	C,H,N	＃
		XP_002669862	D2W146			CysPc	925	C,H,N	＃
		XP_002676760	D2VGR9			CysPc	600	N	＃
		XP_002683209	D2UYF2			CysPc	1498	H,N	＃
		XP_002671835	D2VVS6			TRP-CysPc-C2L	1113	C,H,N	＃
		XP_002681712	D2V2W6			C2-CysPc-C2L	908	C,H,N	＃
		XP_002675446	D2VKJ8			CysPc-C2L	543	C,H,N	＃
		XP_002680345	D2V6M1			CysPc-C2L-C2L-C2L	755	C,H,N	＃
	Trichomonas vaginalis	XP_001311046				TML-CysPc	1319	H,N	＃	23
		XP_001582587				TML*-CysPc	848	None	＃	7
		XP_001328480				TML-CysPc	1437	N	＃	22
		XP_001309576				TML-CysPc	1493	C,H,N	＃	22
		XP_001584120				TML-CysPc	1406	C,H,N	＃	22
		XP_001297561				TML-CysPc	1253	C	＃	23
		XP_001325543	A2E1X1			CysPc	641	C,N	＃
	Trypanosoma brucei	XP_822445	Q38C53			C2L-C2L-CysPc-C2L	1594	H	＃
		XP_001218912	Q4GZ09			DUF1935-CysPc	732	C	＃
			Q9GPI8			DUF1935-CysPc	784	N	＃
		XP_001218911	Q4GZ10			DUF1935-CysPc	682	H,N	＃
		XP_001218910	Q4GZ11			DUF1935-CysPc	1146	H,N	＃
		XP_827789	Q388U3			CysPc	678	None
		XP_844545	Q57XZ9			DUF1935-CysPc	853	N	＃
		XP_828205	Q387D8			CysPc-C2L	1649	C,N	＃
		XP_847656	Q57WJ7			DUF1935-CysPc	888	N
		XP_828202	Q387E1			CysPc-C2L-CysPc	5795	C,N	＃
		XP_828204	Q387D9			CysPc-C2L-CysPc-C2L-CysPc-C2L	5799	C,N	＃
		XP_828540	Q385V3			DUF1935-CysPc	1051	C,H,N	＃
		XP_845452	Q584X4			DUF1935-CysPc	1010	N	＃
		XP_828203	Q387E0			CysPc	1409	N	＃
FUNGI	Aspergillus flavus	XP_002372925	B8MY71			MIT-CysPc-C2L	854	C,H,N	＃
		XP_002375181	B8N4G8			CysPc	572	C,H,N	＃
	Nectria haematococca	XP_003049026	C7YZ68			MIT*-CysPc-C2L	816	C,H,N	＃
		XP_003049831	C7YW62			CysPc	803	C,H,N	＃
		XP_003044292	C7ZBJ4			CysPc	436	C,N	＃
		XP_003043244	C7ZF18			CysPc	521	H,N	＃
		XP_003045502	C7Z820			CysPc	970	C,H,N	＃
	Podospora anserina	XP_001907932	B2AW31			CysPc-C2L	760	C,H,N	＃
		XP_001906506	B2AS04			CysPc	520	C,H,N	＃
		XP_001910927	B2B4M7			CysPc	1235	C,H,N	＃
		XP_001909443	B2B059			CysPc	901	C,H,N	＃
		XP_001907546	B2AUZ5			CysPc	1100	C,H,N	＃
	Sclerotinia sclerotiorum	XP_001591551	A7ENU8			MIT*-CysPc-C2L	788	C,H,N	＃
		XP_001591826	A7EPM3			CysPc	803	C,H,N	＃
		XP_001598773	A7E6D7			CysPc	995	C,H,N	＃
		XP_001590107	A7EU64			CysPc	1010	C,H,N	＃
	Mortierella verticillata				3617	MIT*-MIT*-CysPc-C2L-C2L	1064	C,H,N	＃
					7490	CysPc	498	H,N	＃
					12424	CysPc	655	C,H,N	＃
	Batrachochytrium dendrobatidis		F4P4B4			CysPc	1359	None	＃
	Spizellomyces punctatus				SPPG_01919	MIT-CysPc-C2L-C2L	743	C,H,N	＃
HACROBIA	Emiliania huxleyi			5860002		CysPc-C2L	893	C,H,N	＃
				pg.C_50145		CysPc	1266	C	＃
				gm1.2100252		CysPc	494	C,H,N	＃
				gm1.13400146		C2L-CysPc-C2L-C2L-CysPc-C2L	1684	none	＃
				pg.C_2140004		PUB-CysPc	1094	C,H,N	＃
				C_1170034		Zf_GRF-CysPc-Zf_CCHH	508	C,H,N	＃
				C_3780014		CysPc	520	C
				gm1.27900037		CysPc	454	C,H,N	＃
				pg.5__249		UBA-CysPc	725	C,H,N	＃
				gm1.4000321		C2L-CysPc-C2L-C2L	938	N
				gm1.5100160		CysPc	535	H,N	＃
				gm1.2200005		CysPc-C2L	883	H,N
				pg.284__2		CysPc	620	C,H,N	＃
	Guillardia theta			132758		CysPc-C2L	806	C,H,N	＃
				120920		CysPc-C2L	848	C,H,N	＃
				164093		CysPc-C2L-C2L-C2L	1055	C,H,N	＃
				78797		CysPc	294	none	＃
				163621		CysPc-C2L-CysPc-C2L	1185	C,H,N	＃
				118521		Zf_GRF-CysPc	999	C,H,N	＃
				139068		CysPc-C2L-C2L	659	C,H,N	＃
				141718		CysPc-C2L-CysPc	1370	H,N	＃
				134495		CysPc-C2L	507	C,H
METAZOA	Caenorhabditis elegans	NP_741604.1.	Q22386			Zn-CysPc-SOL	718	C,H,N	＃
		NP_498740.2,NP_498741.3,NP_741237.1.NP_741238.1.	P34308			CysPc-C2L	780	C,H,N	＃
		NP_493327	O02260			CysPc	646	C,H,N	＃
		NP_497130	O44903			CysPc	634	C,H,N	＃
		NP_497964.1	Q22143			MIT-CysPc-C2L	805	C,H,N	＃
		NP_493052.2	Q9U2B2			CysPc-C2L	702	none	＃
		NP_497460.2	Q8IAA9			CysPc-C2L	716	C,H,N	＃
		NP_502751.1	Q22036			CysPc-C2L-C2	648	C,H,N	＃
		NP_500081.1	Q9N4B2			CysPc-C2L	790	C,H,N	＃
		NP_500082.1	Q9N4B1			CysPc-C2L	778	C,H,N	＃
			Q9XU14			CysPc-hATC	470	H,N
	Drosophila melanogaster	NP_001097378.1NP_477047.1.NP_477048.1	Q11002			Nter-CysPc-C2L-PEF	828	C,H,N	＃
		NP_524016.4	Q9VT65			Nter-CysPc-C2L-PEF	925	C,H,N	＃
		NP_573118.2.	Q9VXH6			CysPc-C2L-EF	681	None	＃
		NP_476737.3 NP_476738.3 NP_996524.1NP_996525.1	P27398			Zn-CysPc-SOL	1594	C,H,N	＃
	Homo sapiens	NP_001185797.1.	P07384			Nter-CysPc-C2L-PEF	714	C,H,N	＃
		NP_075571	Q9HC96			CysPc-C2L-C2L	672	C,H,N	＃
		NP_008989.2	Q9UMQ6			Nter-CysPc-C2L-PEF	739	C,H,N	＃
		NP_653292.2	Q6ZSI9			Nter-CysPc-C2L-PEF	719	C,H,N	＃
		NP_653176.2	Q6MZZ7			CysPc-C2L	669	C,H,N	＃
		NP_001138594.1	A8MX76			Nter-CysPc-C2L-PEF	684	C,H,N	＃
		NP_005623.1	O75808			Zn-CysPc-sol	1086	C,H,N	＃
		NP_001139540.1	P17655			Nter-CysPc-C2L-PEF	700	C,H,N	＃
		NP_000061.1	P20807			Nter-CysPc-C2L-PEF	821	C,H,N	＃
		NP_004046.2.	O15484			CysPc-C2L-C2	640	C,H,N	＃
		NP_055104.2	Q9Y6Q1			CysPc-C2L-C2	641	H,N	＃
		NP_055111.1	Q9Y6W3			MIT-MIT-CysPc-C2L	813	C,H,N	＃
		NP_001137434.1	A6NHC0			Nter-CysPc-C2L-PEF	703	C,H,N	＃
		NP_006606	O14815			Nter-CysPc-C2L-PEF	690	C,H,N	＃
	Mus musculus	NP_001103974	O35350			Nter-CysPc-C2L-PEF	713	C,H,N	＃
		NP_035926.2	Q9ESK3			CysPc-C2L-C2L	666	C,H,N	＃
		NP_001013789.1	Q6J756			Nter-CysPc-C2L-PEF	714	C,H,N	＃
		CAC10066	Q9ER56			Nter-CysPc-C2L-PEF	720	C,H,N	＃
		NP_001028616.1	Q3UW68			CysPc-C2L	665	C,H,N	＃
		NP_056645.1	Q9JLG8			Zn-CysPc-SOL	1095	C,H,N	＃
		NP_033924.2	O08529			Nter-CysPc-C2L-PEF	700	C,H,N	＃
		NP_001171270.1	Q64691			Nter-CysPc-C2L-PEF	821	C,H,N	＃
		NP_031628.1	O08688			CysPc-C2L-C2	640	none	＃
			O35646			CysPc-C2L-C2	641	N	＃
		NP_033926.1	Q9R1S8			MIT-MIT-CysPc-C2L	813	C,H,N	＃
		NP_001139278.1 NP_570960.2	Q91VA3			Nter-CysPc-C2L-PEF	703	C,H,N	＃
		NP_076198.2	Q9D805			Nter-CysPc-C2L-PEF	690	C,H,N	＃
	Nematostella vectensis	XP_001632256.1	A7S7W7			Nter-CysPc-C2L-PEF	678	C,H,N	＃
		XP_001640599.1	A7RJ84			CysPc-C2L-EF	625	H	＃
		XP_001640696.1	A7RJ83			CysPc-C2L-EF	652	C,H,N	＃
		XP_001626960.1	A7SN59			CysPc-C2L-C2	645	C,H,N	＃
		XP_001637860.1	A7RRP7			MIT-CysPc-C2L-C2L	807	C,H,N	＃
		XP_001630054.1	A7SE78			CysPc	633	C,H,N	＃
		XP_001636091.1	A7RWT3			CysPc-TMS	1134	N	＃	2
	Amphimedon queenslandica	XP_003388253				CysPc-C2L-EF	685	C,H,N	＃
		XP_003383174				MIT-CysPc	850	C,H,N	＃
		XP_003388061				Zn-CysPc	838	C	＃
	Trichoplax adhaerens		B3RIE5			CysPc-C2L-C2	647	C,H,N	＃
			B3RJS5			CysPc-C2L-EF	692	C,H,N	＃
			B3RQK1			MIT-CysPc-C2L-C2L	809	C,H,N	＃
			B3RNL8			CysPc-C2L	484	C,H,N	＃
			B3RX80			CysPc	430	None	＃
PLANTAE	Arabidopsis thaliana	NP_850965				TML-CysPc-C2L	2151	C,H,N	＃	23
	Chlamydomonas reinhardtii	XP_001699913.1	A8I338			CysPc	462	C,H,N	＃
		XP_001697065.1	A8J614			CysPc-GuKc-ADK-AAA	2457	None	＃
		XP_001698317.1	A8HZK8			CysPc-C2L-C2L	691	None	＃
		XP_001699685.1	A8I337			CysPc	336	C,H,N	＃
		XP_001697275.1	A8J6T6			CysPc-CysPc	888	C,H,N	＃
	Micromonas pusilla	XP_003058858.1	C1MTG3			Zf_GRF-CysPc	794	C,H,N	＃
		XP_003062644.1	C1N3N4			CysPc	461	C,H,N	＃
		XP_003062646.1	C1N3N6			CysPc	530	C,H,N	＃
		XP_003058451.1	C1MT99			CysPc	472	C,H,N	＃
		XP_003056748.1	C1MP30			CysPc	420	C,H,N	＃
	Ostreococcus tauri	XP_003080866.1	Q012Z6			Zf_GRF-CysPc	841	C,H,N	＃
		XP_003082682.1	Q00WX2			CysPc	488	C,H,N	＃
	Physcomitrella patens	XP_001774206				TML-CysPc-C2L	2173	C,H,N	＃	22
	Selaginella moellendorffii	EFJ08518				TML-CysPc-C2L	2086	C,H,N	＃	22
	Zea mays	NP_001105528				TML-CysPc-C2L	2159	C,H,N	＃	21
	Volvox carteri		D8TYQ1			CysPc-CysPc	667	H,N	＃
			D8UEL0			CysPc-C2L-C2L	832	None	＃
			D8TN33			CysPc	619	H,N	＃
			D8UHG2			CysPc-GuKc-ADK-AAA	2461	None	＃
